# Supplementary material for: Volatile Profiling of Tongcheng Xiaohua Tea from Different Geographical Origins: A Multimethod Investigation Using Sensory Analysis, E-Nose, HS-SPME-GC-MS, and Chemometrics
Source: Foods. 2025 Jun 5;14(11):1996. doi: 10.3390/foods14111996 (PMC12155478; doi:10.3390/foods14111996)
Supplement: Supplementary file 1 [file foods-14-01996-s001.zip]

Archive with 1 entries (1 files):
- foods-3662947-supplementary.pdf
